# Supplementary material for: Genome-Wide Association Studies for Flesh Color and Intramuscular Fat in (Duroc × Landrace × Large White) Crossbred Commercial Pigs
Source: Genes (Basel). 2022 Nov 16;13(11):2131. doi: 10.3390/genes13112131 (PMC9690869; doi:10.3390/genes13112131)
Supplement: Supplementary file 1 [file genes-13-02131-s001.zip]

Archive with 3 entries (3 files):
- Figure S1.jpg
- Figure S2.jpg
- Table S1.xlsx
