# Supplementary material for: Genome-Wide Association Studies for Flesh Color and Intramuscular Fat in (Duroc × Landrace × Large White) Crossbred Commercial Pigs
Source: Genes (Basel). 2022 Nov 16;13(11):2131. doi: 10.3390/genes13112131 (PMC9690869; doi:10.3390/genes13112131)
Supplement: Supplementary file 1 [file genes-13-02131-s001.zip › Table S1.xlsx]

## Sheet: Sheet1
Table S1. GO and KEGG enrichment results.
#Term	Database	ID	Input number	Background number	P-Value	Corrected P-Value	Input	Hyperlink
Calcium signaling pathway	KEGG PATHWAY	ssc04020	2	196	0.0104113	0.0432676	ADRB2|HTR4	http://www.genome.jp/kegg-bin/show_pathway?ssc04020/ssc:397357%09red/ssc:397431%09red
cAMP signaling pathway	KEGG PATHWAY	ssc04024	2	212	0.0120754	0.0436633	ADRB2|HTR4	http://www.genome.jp/kegg-bin/show_pathway?ssc04024/ssc:397357%09red/ssc:397431%09red
Hedgehog signaling pathway	KEGG PATHWAY	ssc04340	2	44	0.000593545	0.0425456	CSNK1A1|CUL3	http://www.genome.jp/kegg-bin/show_pathway?ssc04340/ssc:100514516%09red/ssc:100511787%09red
Neuroactive ligand-receptor interaction	KEGG PATHWAY	ssc04080	3	336	0.00225707	0.0425456	ADRB2|HTR4|GALR1	http://www.genome.jp/kegg-bin/show_pathway?ssc04080/ssc:397357%09red/ssc:100736969%09red/ssc:397431%09red
cytoplasm	Gene Ontology	GO:0005737	2	2398	0.573021	0.581928	ARHGEF37|CSNK1A1	http://amigo.geneontology.org/amigo/term/GO:0005737
cytosol	Gene Ontology	GO:0005829	2	2056	0.487414	0.502806	SNX2|AFAP1L1	http://amigo.geneontology.org/amigo/term/GO:0005829
endosome	Gene Ontology	GO:0005768	2	152	0.00642058	0.0425456	SNX2|HTR4	http://amigo.geneontology.org/amigo/term/GO:0005768
extracellular region	Gene Ontology	GO:0005576	2	348	0.0303609	0.0619869	LOX|IL17B	http://amigo.geneontology.org/amigo/term/GO:0005576
G protein-coupled receptor activity	Gene Ontology	GO:0004930	2	1169	0.233404	0.251359	ADRB2|HTR4	http://amigo.geneontology.org/amigo/term/GO:0004930
guanyl-nucleotide exchange factor activity	Gene Ontology	GO:0005085	2	83	0.00200995	0.0425456	ARHGEF37|DOCK10	http://amigo.geneontology.org/amigo/term/GO:0005085
integral component of membrane	Gene Ontology	GO:0016021	4	4085	0.402325	0.419445	ADRB2|CUL3|GALR1|ST3GAL4	http://amigo.geneontology.org/amigo/term/GO:0016021
integral component of plasma membrane	Gene Ontology	GO:0005887	3	684	0.015841	0.0463409	ADRB2|HTR4|GALR1	http://amigo.geneontology.org/amigo/term/GO:0005887
nucleus	Gene Ontology	GO:0005634	4	2706	0.156648	0.178506	SRFBP1|ADRB2|CSNK1A1|CUL3	http://amigo.geneontology.org/amigo/term/GO:0005634
plasma membrane	Gene Ontology	GO:0005886	2	2618	0.622875	0.626069	SH3TC2|ADRB2	http://amigo.geneontology.org/amigo/term/GO:0005886
positive regulation of protein ubiquitination	Gene Ontology	GO:0031398	2	34	0.000362999	0.0425456	ADRB2|CUL3	http://amigo.geneontology.org/amigo/term/GO:0031398
protein homodimerization activity	Gene Ontology	GO:0042803	3	414	0.00404602	0.0425456	SNX2|ADRB2|GRPEL2	http://amigo.geneontology.org/amigo/term/GO:0042803
Wnt signaling pathway	Gene Ontology	GO:0016055	2	49	0.000729453	0.0425456	CSNK1A1|CUL3	http://amigo.geneontology.org/amigo/term/GO:0016055
